# Supplementary material for: ﻿Phlebotomine sand flies (Diptera, Psychodidae) from Spain: an updated checklist and extended distributions
Source: Zookeys. 2022 Jun 17;1106:81–99. doi: 10.3897/zookeys.1106.81432 (PMC9848825; doi:10.3897/zookeys.1106.81432)
Supplement: Supplementary material 1 — List of bibliographic references associated with the distribution of sand flies by province in Spain [file zookeys-1106-081_article-81432__-s001.xlsx]

## Sheet: Distribution in Spain
Genus	Subgenus	Specie	Author/Year	Provinces
Phlebotomus	Abonnencius	fortunatarum	Ubeda Ontiveros, Morillas Marquez, Guevara Benitez, Lopez Roman & Cutillas Barrios, 1982																													24,42,65,21													29,42,40,41, 44
	Larroussius	ariasi	Tonnoir, 1921		93, 103	7,15, 42	7, 16, 69, 42,34	54, 37, 8,42,38,33,39, 35, 88,105,119,129, 9			77, 116	52,42,	3, 7, 86, 42, 30, 104, 4,50		129	78,81,84,74,116,129			104, 93		106	7, 86, 42		7, 86, 42,30, 100,112,126, 4	3, 7, 54, 17, 23, 13,18,46,42, 2,20, 88,94,96,100,105,27,125,132	7,14, 86, 42,106		126	47, 80, 55,61,88, 4	35, 22	7, 42,93	65		52, 46, 104,109,126	32, 42	7, 14, 86, 42,82,83,99,100,114	54,42,70,72		15, 16, 69, 42,34,87,100,122,123,124,128,131,135	22,76, 42, 12	7, 42, 129			7,42,39,5				7, 86, 42	52, 68, 49,103,104,126, 45
		langeroni	Nitzulescu, 1930																						17, 54, 125											53,82, 134
		longicuspis	Nitzulescu, 1930				52, 16, 42,34,19,	52, 37, 42,38,33,39, 35, 88			77		86			78,81,84,74									52, 17, 18,26,42 20, 88,27											106	52		16, 69, 42,34, 19, 122
		perniciosus	Newstead, 1911			7,42,106	3, 7, 15, 16, 69, 42,34,19, 4	7, 54, 37, 8,42,38,33,39,67, 35, 88,91,92,105,119,129, 9			3, 7, 77,86,42,116	7, 52, 42,63,911,107,111,112,129,4, 95, 43, 51	3, 7, 86, 42,63, 30, 104, 4,50, 6		7, 42	3, 7,78, 86, 42,81,84,74,116,129	3, 7, 42		7,42,59,93		3, 7, 42,106	3, 7, 86, 42	7,42,106,129	7, 86, 42, 30, 112, 4	3, 7, 54, 17, 23,13,18,26,42,58,63, 2, 20, 88,91,92,94,96,102,105,27,125,132	7, 14, 86, 42,106		3,7, 42,91,92,126	3,7, 47, 80, 55, 42,61,101	3,7, 54, 42	7, 86, 42,91,93,129			52, 46, 104,109,126	133	3,7, 14, 86, 56, 42,82,83,91,99,101,108,110,112,114,117,118,121,129,134	3,7, 54, 42,70,72		3,7,15, 16, 69, 42, 34, 19,87,91,92,122,123,124,128,129,131,135	22,76, 42, 12	7, 86, 42,129	42	127	7,42,39,5	42, 40, 44	129	7, 86, 42,129	7, 86,42	52, 68, 42,49,60,63,91,104,126,4, 45
	Paraphlebotomus	alexandri	Sinton, 1928				52, 42	52, 37, 42,38,33,39, 35, 105,9																	52,42,105												52		1.5
		chabaudi	Croset et al., 1970				15, 52,16, 69, 42.34	52, 37, 8,42,38,39, 35,																	52, 17, 18,26,42												52		15, 16, 69, 42,34, 19, 87,122
		riouxi	Depaquit, Killick-Kendrick and Léger, 1998																						85
		sergenti	Parrot, 1917			7, 42	7,15, 16, 69, 42,34	7, 37, 8,42,38,33,39, 35, 105,115,129			77, 116	52,97,107,111,115, 95, 43, 51	7, 86,42,30, 104,115, 4, 6			3, 7, 78, 86, 42, 81,84,74,116	3, 7,42		104, 93		7, 42	3, 7, 86, 42	7,42,129	7,42, 30, 97,115, 4	3, 7, 17, 13,18,26,42, 2, 20, 88,90,94,96,97,105,27,115,125,132	7, 14, 86,42		3,7, 42,97,115	61, 80	3,7, 42	93	131		52, 46, 109,115		14, 86, 56,42,82,99,114,115,118,121	42,97,115		7,15, 16, 69,42,24, 19, 87,97,115,122,123,124,128,129,135					7, 42	42,40, 73, 41, 44		7, 86, 42		52, 68, 104,
	Phlebotomus	papatasi	(Scopoli, 1786)			7, 42	7,15, 16, 69, 42,34, 19,	37,8,42,38,33,39. 35, 88,105,119,9			109	3, 7, 52, 42,111, 95	7,42,4			3, 7, 86, 42,81,74,116	42		42,59, 93		3, 7, 42	3, 7, 86, 42		7,42, 4	3, 7, 17 13,26,42, 20, 88,94,96,98,105,27,125,132	86		31	7, 80, 42,61	3,7, 86, 42	93			52, 46, 109,129		3,7 , 86, 42, 1, 82,99,114,118,121	3,7,42		7, 15, 16, 69, 42, 19,87,122,123,124,128,129,131,135	22,76, 42,34,12				7.42			7, 86 42	42	3,7, 52, 42, 4
	Transphlebotomus	mascittii	Grassi, 1908										42, 30,					136						42, 30			136
Sergentomyia	Sergentomyia	fallax	(Parrot, 1921)																													65, 120													29,42,40, 41, 28, 44
		minuta	(Rondani, 1843)			7, 42	2,15, 16, 69, 42,34, 19, 31	37,8,42,38,33,39, 35, 105,113, 119		52	3,7, 77,42,116	3, 7, 52,42, 107,111,129, 4,95, 43, 51	2,86, 42, 30, 4, 50,6		42	3, 7, 78,86, 42,81,84,74,116,129	3, 7, 10, 11, 42		7, 10, 11,59,93		3, 7,42	3, 7,86, 42	7,42,129	7, 86, 42,30, 4	3, 7, 17, 23, 13,18,25,26,42,2, 20,94,96,105,113,125,132	7, 14, 86, 42		3,7,42,113	80, 55, 42	3,7, 86, 42, 2	1, 93	65, 120		52, 46,109	42	7, 14, 86, 56, 42,82,99,108,114,121,129,130	1,7,42		7, 15, 16, 69, 10, 11,42,34, 19,87,122,123,124,128,129,135,31	22,76,42,12	32, 42			3,7,42,39,5	29,42, 40, 41,44		7, 86, 42,129	42	7, 52, 68, 49,113,44, 45
				A Coruña	Álava	Albacete	Alicante	Almería	Asturias	Ávila	Badajoz	Baleares	Barcelona	Vizcaya	Burgos	Cáceres	Cádiz	Cantabria	Castellón	Ceuta	Ciudad Real	Córdoba	Cuenca	Gerona	Granada	Guadalajara	Guipúzcoa	Huelva	Huesca	Jaén	La Rioja	Las Palmas Canarias	León	Lérida	Lugo	Madrid	Málaga	Melilla	Murcia	Navarra	Ourense	Palencia	Pontevedra	Salamanca	Santa Cruz de Tenerife	Segovia	Sevilla	Soria	Tarragona
[truncated: 6 more columns]

## Sheet: List of references
ID REF	Year	Author	References				Link
1	1912	Arias Encobet	Arias Encobet J. Datos para el conocimiento de la distribución geográfica de los dípteros de España. Memorias de la Real Sociedad española de Historia Natural, tomo VII.
2	1931	Gil Collado	Gil Collado J. Sobre la domesticidad de las especies españolas de Phlebotomus (Dipt. Psychod.). Bol.Soc. Esp.Hist.Nat. 31: 505-507.
3	1934	Gil Collado	Gil Collado, J. 1934. Distribución de los insectos hematófagos en España. Libro actas Primer congreso Nacional de Sanidad. 1934 (IV): 96-106.
4	1944	Zariquiey Alvarez	Zariquiey Alvarez R. Contribución al conocimiento de la distribución de los Phlebotomus en España. Graellsia . 1944;2(1):15-20. Available from: https://digital.csic.es/handle/10261/210012
5	1947	De Prada	De Prada, J. Phlebotomus in Valladolid. Med Colon . 1947;10(4):269-74. Available from: https://pubmed.ncbi.nlm.nih.gov/18857220/
6	1958	Vives Sabater	Vives Sabater J. Hallazgos de Phlebotomus en otras localidades próximas a Barcelona. Rev Iber Parasitol. 1958;18:309-13.
7	1965	Houin	Houin, R. 1965. Nouvelles localisations de Phlébotomes en Espagne. Annales de Parasitologie (Paris), 40, nº3:341-363				https://doi.org/10.1051/parasite/1965403341
8	1974	Rioux et al.	Rioux JA, Croset H, Leger N. Presence in Spain of Phlebotomus chabaudi Croset, Abbonenc and Rioux, 1970 (Diptera - Psychodidae). Ann Parasitol Hum Comp. 1974;49(4):505-7.				https://doi.org/10.1051/parasite/1974494505
9	1974	Rioux et al.	Rioux J-A, Croset H, Léger N. Présence en Espagne de Phlebotomus alexandri Sinton, 1928 (diptera-psychodidae) . Ann Parasitol Hum Comparée. 1974;49(1):126-8.				https://doi.org/10.1051/parasite/1974491126
10	1975	Rioux et al.	Rioux JA, Croset H, Leger N, Maistre M. 1975. Remarques sur la taxonomie insfraspécifique de Sergentomyia minutam Sergentomyia africana et Sergentomyia antennata. Annales de Parasitologie, 50(5): 635-641.				https://doi.org/10.1051/parasite/1975505635
11	1975	Rioux et al.	Rioux JA, Croset H, Leger N, Maistre M. Comments on the infraspecific taxonomy of Sergentomyia minuta (Rondani, 1843), S. africana. Ann Parasitol Hum Comp . 1975;50(5):635-41.				https://doi.org/10.1051/parasite/1975505635
12	1977	Armendariz Goñi	Armendariz Goñi F. Phlebotomus en Navarra. Hoja sanitaria de la Provincia de Navarra. Publicación del instituto provincial de Sanidad de Navarra.
13	1978	Guevara Benítez et al.	Guevara Benítez D, Úbeda Ontiveros J, Morillas Márquez F. Phlebotominae de la provincia de Granada: estudio de poblaciones. Rev Ibérica Parasitol. 1978;38(3-4).
14	1981	Fraile Gonzalez et al.	Fraile Gonzalez, R; J.Escario; E. Adarve Garcia. 1981. Distribución y frecuencia de Phlebotominae en la región central. 2ª Conferencia Mediterránea de Parasitología. Granada.Oct. 1981
15	1982	Martinez Ortega et al.	Martinez Ortega, E.; Ward, R.D.; Martin Luengo, F.; Conesa Gallego, E. Introducción al estudio de Phlebotomos en Alicante y Murcia (Diptera: Phlebotomidae). Revista Ibérica de Parasitología, 1982. Vol. Extra. Pp461-472
16	1982	Martinez Ortega	Martinez Ortega, E. 1982. Estudio taxonómico y faunístico de los flebotomos (Diptera: Phlebotomidae) del sureste español. Tesis de Licenciatura. Facultad de Ciencias biológicas. Universidad de Murcia.
17	1982	Morillas Marquez	Morillas Marquez, F.1982. Epidemiología de la leishmaniosis en la provincia de Granada: estudio biometrico, sistematico y del ciclo anual de los flebotomos (Diptera, Phlebotomidae). Tesis doctoral. Facultad de farmacia, Universidad de Granada.
18	1982	Morillas Marquez et al.	Morillas Márquez F, Úbeda Ontiveros J, Guevara Benítez D, González Castro J. Confirmación de la presencia en España de Phlebotomus (Paraphlebotomus) chabaudi Croset, Abonnenc y Rioux, 1970 (Diptera, Phlebotomidae). Rev Ibérica Parasitol. 1982;42(3):345-6.
19	1982	Martínez Ortega et al.	Martinez- Ortega E, Ward RD, Martin-Luengo F y Conesa-Gállego E. Nueva distribución de Phlebotomus (Larroussius) longicuspis nitzulescu 1930 (Diptera, Phlebotomidae) en España. Revista Ibérica de Parasitología, vol 42 fase 3: 283-288.
20	1982	Morillas Marquez et al.	Morillas Márquez F, Guevara Benítez DC, Gil Collado J, Úbeda Ontiveros JM. Presencia en España de Phlebotomus (Larroussius) longicuspis (Nitzulescu 1930). Rev Ibérica Parasitol. 1982; Vol extra:191-96.
21	1982	Úbeda Ontiveros et al.	Úbeda Ontiveros JM, Morillas Márquez F, Guevara Benítez D, López Román R, Cutillas Barrios C. Flebotomos de las Islas Canarias (España). Rev Iber Parasitol. 1982;2:197-206.
22	1983	Armendáriz et al	Armendáriz,F. y Eguaras,J. 1983. Phlebotomus en Navarra. Anales del Institut Médico de Navarra, Vol 18(1): 5-19.
23	1983	Morillas Marquez et al.	Morillas Marquez, F.; Romero Rodriguez, J.; Ubeda Ontiveros, J.M.; Gonzalez Castro, J.; Guevara Benitez, D.C. 1983. Parasitismo de Flebotomos españoles (Diptera, Phlebotomidae) por Adeleidae (Protozoa, Coccidia). Revista Ibérica de Parasitología, Vol 43 (4): 333-339.
24	1983	Úbeda Ontíveros et al.	Úbeda Ontíveros JM, Morillas Márquez F. Designación del holotipo de Phlebotomus fortunatarum. Úbeda Ontíveros y Col., 1982 (Diptera, Phlebotomidae). Rev Ibérica Parasitol . 1983;43(3):307-8. Available from: http://bibliotecavirtual.ranf.com/i18n/catalogo_imagenes/imagen_id.cmd?idImagen=10001479%5Cnhttp://bibliotecavirtual.ranf.com/i18n/consulta/registro.cmd?id=11946
25	1983	Morillas Marquez et al.	Morillas Márquez F, Guevara Benítez D, Úbeda Ontiveros J, González Castro J. Teratismos observados en Sergentomyia minuta (Rondani, 1843) (Diptera, Phlebotomidae) capturados en España. Rev Ibérica Parasitol. 1983;43(2):135-43.
26	1983	Morillas Marquez et al.	Morillas Márquez F, Guevara Benítez DC, Ubeda Ontiveros JM, González Castro J. Annual fluctuations of Phlebotomus populations (Diptera, Phlebotomidae) in the province of Granada (Spain). Ann Parasitol Hum Comp . 1983;58(6):625-32. Available from: https://pubmed.ncbi.nlm.nih.gov/6673647/				https://doi.org/10.1051/parasite/1983586625
27	1983	Úbeda Ontíveros et al.	Úbeda Ontíveros JM, Morillas Márquez F, Guevara Benítez DC, González Castro J. Teratologías de especies españolas del género Phlebotomus (Diptera, Phlebotomidae). Rev Ibérica. 1983;43(3):213-8.
28	1983	Morillas Marquez et al.	Morillas Márquez F., Castillo Remiro A, Úbeda Ontiveros JM. Existencia de Sergentomyia fallax (Parrot, 1921) (Diptera, Phlebotomidae) en las Islas Canarias. In: III Congr Nac Parasit. Barcelona; 1983.
29	1984	Morillas Marquez et al.	Morillas Marquez, F.; Castillo Remiro, A.; Ubeda Ontiveros, J.M. 1984. Nuevos datos sobre Phlebotomus fortunatarum Ubeda ontiveros y cols., 1982 y presencia de Sergentomyia fallax (Parrot, 1921) (Diptera, Phlebotomidae) en el Archipielago Canario. Revista Ibérica de Parasitología, 44(1): 29-38.
30	1984	Rioux et al.	Rioux JA, Gállego J, Jarry DM, Guilvard E, Maazoun R, Périères J, Becqueriaux E, Belmonte A. Un Phlébotome nouveau pour l'Espagne Phlebotomus (Adlerius) mascittii Grassi, 1908. Ann Parasitol Hum Comp 59, 4: 421-425.				https://doi.org/10.1051/parasite/1984594421
31	1984	Martínez-Ortega	Martínez-Ortega E. Fenología de Sergentomyia minuta (Rondani, 1843) (Dtp. Psychodidae, Phlcbotommac) en el sureste de la Península Ibérica. Boletín Asoc española Entomol. 1984;8:35-9.
32	1985	Morillas Marquez et al.	Morillas Marquez, F.; Ubeda Ontiveros, J.M.; Sanchis Marin, M.C. 1985. Sobre algunos flebotomos de Galicia (España). Revistas Ibérica de Parasitología, 45(2), 1985:181-182.
33	1985	Martínez-Ortega	Martínez-Ortega E. Los flebotomos Ibéricos (Diptera: Psychodidae). I. Almería. Vol. 0, Anales de Biología. 1985. p. 107-11.
34	1985	Martínez-Ortega	Martínez-Ortega E. Los flebotomos ibéricos (Diptera: Psychodidae). II. El. sureste. An Biol. 1985;0(3):113-9.
35	1985	Morillas Marquez et al.	Morillas Márquez F, Sanchís Marín MC, González CastroJ. Encuesta sobre los flebotomos de la provincia de Almería. IV Congreso Nacional de Parasitología, Tenerife, 9-13 Julio.
36	1986	Lucientes Curdi	Lucientes Curdi, J. 1986. Contribución al conocimiento epidemiológico de la leishmaniosis visceral canina en Zaragoza: estudio biológico y ecológico de las poblaciones de los flebotomos vectores. Tesis doctoral. Facultad de veterinaria. Universidad de Zaragoza.
37	1986	Sanchíz Marín	Sanchíz Marín, M.C. 1986. Flebotomos de la provincia de Almería: estudio taxonómico e importancia epidemiológica. Tesis doctoral. Facultad de ciencias biológica. Universidad de Granada.
38	1986	Sanchíz Marín	Sanchis Marin MC, Villegas G, Morillas Marquez F. Phlebotomus and Leishmaniasis in the Province of Almeria Spain. Rev Sanid Hig Publica (Madr). 1986;60(11-12):1131-40.
39	1988	Encinas Grandes et al.	Encinas Grandes A, Gomez-Bautista M, Martin Novo M, Simon Martin F. Leishmaniasis in the province of Salamanca, Spain. Prevalence in dogs and seasonal dynamics of vectors. Ann Parasitol Hum Comp . 1988;63(6):387-97. Available from: https://pubmed.ncbi.nlm.nih.gov/3232915/				https://doi.org/10.1051/parasite/1988636387
40	1988	Martínez Ortega et al.	Martínez Ortega E, Conesa Gallego E. Aportación al conocimiento de los flebotomos (Diptera, Psychodidade) de las Islas Canarias. Rev Ibérica Parasitol . 1988;48(1):89-93. Available from: http://bibliotecavirtual.ranf.com/i18n/catalogo_imagenes/imagen_id.cmd?idImagen=10002390%5Cnhttp://bibliotecavirtual.ranf.com/i18n/consulta/registro.cmd?id=12698
41	1988	Lane and Alexander	Lane RP, Alexander B. Sandflies (Diptera: Phlebotominae) of the Canary Islands. J Nat Hist . 1988;22(2):313-9. Available from: https://www.tandfonline.com/action/journalInformation?journalCode=tnah20				https://doi.org/10.1080/00222938800770241
42	1989	Gil Collado et al.	Collado JG, Marquez FM, Sanchis Marin MC. Los flebotomos de España. Rev Sanid Hig Publica (Madr). 1989;63:15-34.
43	1989	Seguí et at.,	Seguí MG, Gállego M, Vázquez MT, Portús M. (1989). La leishmaniasis en la isla de Menorca. Estudio preliminar. I Congreso Ibérico de Parasitología, Cáceres, 195.
44	1989	Martinez Ortega et al.	Martinez Ortega E, Conesa Gallego E., Diaz Sanchez F. Contribution to the knowledge of the sandflies (Diptera, Psychodidae) of the Canary Islands. Rev Iber Parasitol . 1988;48(1):898-93. Available from: https://agris.fao.org/agris-search/search.do?recordID=ES8900049
45	1989	Martinez Ortega et al.	Martinez Ortega E, Belmonte A, Gallega M. Trois cas de gynandromorphisme chez Sergentomyia minuta (Diptera, Psychodidae) dans la Péninsule Ibérique. Ann. Parasitol. Hum. 1989, 64 nº1, pp46-52				https://doi.org/10.1051/parasite/198964146
46	1990	Gállego et al.	Gállego, M.; Rioux, J.A.; Rispail, P.; Guilvard, E.; Gállego, J.; Portús, M.; Delalbe, A.; Bastien, P.; Martínez-Ortega, E.; Fisa, R. 1990. Primera denuncia de flebotomos (Diptera, Psychodidae, Phlebotominae) en la provincia de Lérida (España, Cataluña). Revista Ibérica de Parasitología, 50(1-2): 123-127.
47	1991	Lucientes Curdi et al.	Lucientes Curdi, J.; Benito de Martín, M.I.; Castillo Hernández, J.A.; Orcajo Teresa, J. 1991. Seasonal dynamics of Larroussius species in Aragon (N.E.Spain). Parassitologia 33 (Suppl. 1): 381-386
48	1991	Morillas Marquez et al.	Morillas Márquez F, Sanchís Marín MC, Martín Sánchez J, Acedo Sánchez C. On Phlebotomus perniciosus Newstead, 1911 (Diptera, Phlebotomidae) in the Province of Almeria in southeastern Spain. Parassitologia. 1991;33 Suppl(September):437-44.
49	1991	Gállego et al.	Gállego M, Gállego J, Marrugat O, Fisa R, Portús M, Riera MC. Gynandromorphism in a population of Sergentomyia minuta (Rondani, 1843) in the northeast of Spain. Parassitologia . 1991;(33):253-60. Available from: https://pubmed.ncbi.nlm.nih.gov/1841215/
50	1991	Botet Fregola	Botet Fregola J. Los phlebotomidae (insecta, diptera) de Barcelona en tanto que vectores de Leishmania Ross, 1903. Contribucion a su conocimiento . [Barcelona]: Universitat de Barcelona; 1991. Available from: https://dialnet.unirioja.es/servlet/tesis?codigo=241311&info=resumen&idioma=SPA
51	1991	Seguí	Segui Puntas MG. Estudio epidemiologico de la leishmaniosis en la isla de Menorca . Universitat de Barcelona; 1991. Available from: https://dialnet.unirioja.es/servlet/tesis?codigo=241220&info=resumen&idioma=SPA
52	1992	Gállego Berenguer et al.	Gállego Berenguer, J; Botet Fregola, J., Gállego Culleré, M., Portús Vinyeta, M. 1992. Los flebotomos de la España peninsular e islas Baleares. Identificación y corología. Comentarios sobre los métodos de captura. Servicio de publicaciones de la Universidad de Córdoba. Actas nº11. Córdoba.581-600.
53	1992	Martínez Ortega et al.	Martínez Ortega E, Gállego, Conesa E, Goyena Salgado M, Romera Lozano E. Presencia de Phlebotomus (Larroussius) langeroni Nitzulescu, 1930 (Diptera: Psychodidae) en la Península Ibérica. Bolm Soc Port Ent. 1992;139(7):196.
54	1994	Martín Sánchez et al.	Martín Sánchez, J.; Sanchís Marín, M.C.; Acedo, C.; Ruíz Martínez, F.; Sánchez Rabasco, F.; Morillas Márquez, F. 1994. Sobre el vector y reservorio de la leishmaniosis en el Sudeste de España. X Reunión de la Asociación de Parasitólogos Españoles. Barcelona.Sitges. p12.
55	1994	Benito de Martín	Benito deMartin, I. 1994. Los flebotomos de la Jacetania (Pirineo central de Huesca). Estudio faunístico y fenológico. Tesis de Licenciatura, Facultad de veterinaria, Universidad de Zaragoza.
56	1994	Molina Moreno	Molina Moreno, R. 1994. Capacidad vectorial de una colonia de Phlebotomus perniciosus Newstead, 1911 en la Leishmaniosis visceral. Tesis doctoral. Facultad de ciencias biológicas. Universidad complutense de Madrid.
57	1994	Lucientes et al.	Lucientes J, Osacar J, Calvete C, Benito I, Castillo J. Sobre la presencia de Phlebotomus (Larroussius) langeroni Nitzulescu, 1930,(Diptera: Psychodidae) en Aragón . Vol. 4, Zapateri Revta. aragon. ent. 1994. p. 19-22. Available from: http://www.sea-entomologia.org/PDF/ZAPATERI_4/Z04-002-019.pdf
58	1994	Martín-Sánchez et al.	Martín-Sánchez J, Guilvard E, Acedo-Sánchez C, Wolf-Echeverri M, Sanchiz-Marín MC, Morillas-Márquez F. Phlebotomus perniciosus Newstead, 1911, infection by various zymodemes of the Leishmania infantum complex in the Granada province (southern Spain). Int J Parasitol . 1994;24(3):405-8. Available from: https://pubmed.ncbi.nlm.nih.gov/8070958/				https://doi.org/10.1016/0020-7519(94)90089-2
59	1994	Arnedo Pena et al.	Arnedo Pena A, Bellido Blasco J, González Morán F, Arias Sánchez A, Calvo Mas C, Safont L, et al. Leishmaniasis en Castellón: estudio epidemiológico de los casos humanos, vector y reservorio canino. Rev Sanid Hig Publica (Madr). 1994;68(4):481-91.
60	1994	Gállego et al.	Gállego J, Gállego M, Castillejo S, Fisa R, Portús M. First cases of gynandromorphism in Phlebotomus perniciosus Newstead 1911 (Diptera, Psychodidae, Phlebotominae). Parasite. 1994;1(3):283-5. Available from: https://pubmed.ncbi.nlm.nih.gov/9140495/				https://doi.org/10.1051/parasite/1994013283
61	1994	Gonzalez Peña	Gonzalez Peña CF. Estudio de los Phlebotomus ssp. Como factor de leishmaniosis en el somontano oriental de la provincia de Huesca. Lucas Mallada. 1994;6:101-29.
62	1995	Orcajo Teresa	Orcajo Teresa, J. 1995. Estructura y dinámica de las poblaciones de flebotomos del Bajo Aragón. Tesis de Licenciatura. Facultad de Veterinaria. Universidad de Zaragoza.
63	1995	De Colmenares et al.	De Colmenares M, Portús M, Botet J, Dobaño C, Gállego M, Wolff M, et al. Identification of blood meals of Phlebotomus perniciosus (Diptera: Psychodidae) in Spain by a competitive enzyme-linked immunosorbent assay biotin/avidin method. J Med Entomol. 1995;32(3):229-33.				https://doi.org/10.1093/jmedent/32.3.229
64	1995	Lucientes et al.	Lucientes, J., Castillo, J.A., Tang, Y., Benito, M.I., Ferrer-Dufol, M., Garcia-Salinas, M.J., Peribañez, M.A. & Guarga-Penella, J.L.Lucientes, J., Castillo, J.A., Tang, Y., Benito, M.I., Ferrer-Dufol, M., Garcia-Salinas, M.J., Peribañez, M.A. & Guarga-Pe JL. Sobre el hallazgo de Phlebotomus perniciosus Newstead, 1911 (Diptera Psycodidae) parasitado por Mastophorus muris (Gmelin, 1790) (Nematoda:…
65	1995	Léger et al.	Léger N, Perrotey S, FertÉ H, Pesson B, Morillas Marquez F, BÁrrale T. Présence de Phlebotomus (Larroussius) ariasi Tonnoir, 1921 À Fuerteventura (Canaries, Espagne). Parasite. 1995;2(2):187-9				https://doi.org/10.1051/parasite/1995022187
66	1995	De Colmenares et al.	De Colmenares M, Portús M, Botet J, Dobaño C, Gállego M, Wolff M, et al. Identification of blood meals of Phlebotomus perniciosus (Diptera: Psychodidae) in Spain by a competitive enzyme-linked immunosorbent assay biotin/avidin method. J Med Entomol. 1995;32(3):229-33.				https://doi.org/10.1093/jmedent/32.3.229
67	1995	Sanchez et al.	Sanchez JM, Marquez FM, Sanchez CA, Marin MCS. The variability of the etiological agent of leishmaniasis in the north-east of the Almería Region, south-east Spain. Syst Parasitol 1995 303 . 1995;30(3):233-8. Available from: https://link.springer.com/article/10.1007/BF00010474				https://doi.org/10.1007/BF00010474
68	1996	Guilvard et al.	Guilvard, E.; Gallego, M.; Moreno, G.; Fisa, R.; Rispail, P.; Pratlong, F.; Martinez- Ortega, E.; Gallego, J. y Rioux, J.A. 1996. Infestation naturelle de Phlebotomus arias et Phlebotomus perniciosus (Diptera- Psychodidae) par Leishmania infantum (Kinetoplatidia- Trypanosomatidae) en Catalogne (Espagne). Parasite, 3: 191-192.				https://doi.org/10.1051/parasite/1996032191
69	1996	Romera Lozano	Romera Lozano, E. 1996. Aspectos biológicos de los flebotomos (Diptera, Psycodidae) y estudio comparado de la efectividad de distintos métodos de captura para su muestreo. Tesis doctoral. Facultad de Biología. Universidad de Murcia.
70	1996	Morillas et al.	Morillas F, Sanchez Rabasco F, Ocaña J, Martin-Sanchez J, Ocaña-Wihelmi J, Acedo C, et al. Leishmaniosis in the focus of the Axarquía region, Malaga province, southern Spain: a survey of the human, dog, and vector. Parasitol Res . 1996;82(6):569-70. Available from: https://pubmed.ncbi.nlm.nih.gov/8832741/				https://doi.org/10.1007/s004360050164
71	1996	Lucientes et al.	Lucientes J, Benito de Martín MI, Osacar JJ, Calvete C, Gracia-Salina MJ, Peribáñez MA and Castillo JA. Seasonal activity of Phlebotomus langeroni collected from wild rabbit burrows in the centrla Ebro valley (Aragon; N.E. Spain). 10th European SOVE meeting. Strasbourg, France 2-6 Septembre 1996.
72	1996	Martin Sanchez et al.	Martin Sanchez J, Ruiz Martinez F, De Lecea JMSM, Sanchez Rabasco C, Acedo Sanchez C, Sanchiz Marin MC, et al. Leishmania infantum Nicolle, 1908 from southern Spain: Characterisation of the strains from human visceral and cutaneous leishmaniasis and from sandflies; with a numerical analysis of the isoenzymatic data. Syst Parasitol. 1996;33(3):177-82.				https://doi.org/10.1007/BF01531198
73	1996	Remy-Kristensen et al.	Remy-Kristensen A, Perrotey S, Pesson B, Garcia-Stoeckel M, Ferte H, Morillas-Marquez F, et al. Phlebotomus sergenti parrot, 1917: morphological and isoenzymatic comparisons of two natural populations from Tenerife (Canary Islands, Spain) and Crete (Greece). Parasitol Res . 1996;82(1):48-51. Available from: https://pubmed.ncbi.nlm.nih.gov/8825445/				https://doi.org/10.1007/s004360050067
74	1996	Arrieta Peña	Arrieta Peña E. Descripción y aportaciones al conocimiento de Phlebotomus (Rondani, 1840) presentes en la comarca de Cáceres. Universidad de Extremadura; 1996.
75	1996	Martinez Ortega et al.	Martinez Ortega E, Conesa Gallego E, Romera Lozano H, Ortega EM. Phlebotomus (Larroussius) langeroni Nitzulescu, 1930 (Diptera, Psychodidae), espèce nouvelle pour l'Espagne. Parasite . 1996;3(1):77-80. Available from: https://www.parasite-journal.org/articles/parasite/abs/1996/01/parasite1996031p77/parasite1996031p77.html				https://doi.org/10.1051/parasite/1996031077
76	1997	Sesma et al.	Sesma, B. y Barricarte, A. 1997. Leishmaniasis en Navarra: Revisión de actuaciones. Anales Sistema Sanitario Navarra; 20(2): 209-216.
77	1997	Rosado et al.	Rosado, D.; Suero, F.; Garrudi, R.M.; Mirón, C.; García-Alonso, M.; Navarrete, L. y Nieta, C.G. 1997. La leishmaniosis en Zafra (Badajoz, España): estudio del reservorio canino y del agente vectorial. Acta Parasitologica Portuguesa, Vol. 4 nº1/2: 1-234
78	1997	Rosado et al.	Rosado, D.; Blazquez, A.; García Alonso, M.; Mirón, C.; Navarrete, L. y Nieta, C. G. Estudio de las poblaciones de Flebotomos (Diptera, Psychodidae) en la comarca de Plasencia (Cáceres, España).Acta Parasitologica Portuguesa, Vol. 4 nº1/2: 1-234
79	1997	Miñana et al.	Miñana, O.; Rosado, D.; García Alonso, M.; Mirón, C.; Navarrete, I. y Nieto, C. G. Estudio preliminar sobre la fenología y distribución de los flebotomos (Diptera, Psychodidae) en la Comarca de La Safor (Valencia, España). Acta Parasitologica Portuguesa, Vol. 4 nº1/2: 1-234
80	1997	Benito de martin	Benito deMartin, I. 1997. Phlebotomus perniciosus Newstead, 1911 en el Somontano de Barbastro: Estudio entomológico y aspectos ecobiológicos en condiciones de laboratorio. Tesis doctoral, Facultad de veterinaria, Universidad de Zaragoza.
81	1997	Rosado Maestre	Rosado Maestre D. Estudio de flebótomos en Cáceres: taxonomía, distribución y fenología. Universidad de Extremadura; 1997
82	1997	Conesa Gallego et al.	Conesa Gallego E, Romera Lozano E, Martínez Ortega E. Estudio de las poblaciones de flebotomos (Diptera, Psychodidae) de la comunidad de Madrid (España). An Biol. 1999;22(11):43-50.
83	1998	León Sanz et al.	León Sanz CM, Collantes F, Martínez-Ortega E. Rectificación a la primera cita de Flebotomos (Diptera, Psychodidae) en la Península Ibérica . Vol. 54, Graellsia. 1998. Available from: http://graellsia.revistas.csic.es				https://doi.org/10.3989/graellsia.1998.v54.i0.349
84	1998	Blazquez Martin	Blazquez Martin A. Análisis de Phlebotomus (Diptera, Pschodidae) en la alta Extremadura: taxonomía, distribución y fenología. Universidad de Extremadura; 1998.
85	1998	Depaquit et al.	Depaquit J, Leger N, Killick-Kendrick R. Description de Phlebotomus (Paraphlebotomus) riouxi n. sp. (Diptera-Psychodidae) d'Afrique du Nord. Parasite. 1998;5(2):151-8.				https://doi.org/10.1051/parasite/2006132151
86	1999	León Sanz et al.	León Sanz, C. M.; Collantes, F. y Martínez-Ortega, E. 1999. Revisión de la colección Nájera de Flebotomos (Diptera, Psychodidae) depositada en el Museo Nacioanl de Ciencias Naturales de Madrid. Graellsia, 55: 217-221.				https://doi.org/10.3989/graellsia.1999.v55.i0.330
87	1999	Romera Lozano and Martínez Ortega	Romera Lozano E, Martínez Ortega E. Datos preliminares sobre el ciclo nictimeral de "Phlebotomus perniciosus" Newstead, 1911 y "Phlebotomus sergenti" Parrot, 1917 (Diptera, Psychodidae). An Biol. 1998;0(23):9-18.
88	2000	Martín-Sánchez et al.	Martín-Sánchez J, Gramiccia M, Pesson B, Morillas-Marquez F. Genetic polymorphism in sympatric species of the genus Phlebotomus, with special reference to Phlebotomus perniciosus and Phlebotomus longicuspis (Diptera, Phlebotomidae). Parasite. 2000;7(4):247-54.				https://doi.org/10.1051/parasite/2000074247
89	2001	Lucientes et al.	Lucientes J, Blasco-Zumeta J, Zárate JJ, Arbea JI, Latorre E. Primeros registros de insectos del género Phlebotomus (Diptera: Psychodidae) para los Monegros (Zaragoza, España). Vol. 28, notas breves. 2001.
90	2002	Depaquit et al	Depaquit J, Ferté H, Léger N, Lefranc F, Alves-Pires C, Hanafi H, et al. ITS 2 sequences heterogeneity in Phlebotomus sergenti and Phlebotomus similis (Diptera, Psychodidae): Possible consequences in their ability to transmit Leishmania tropica. Int J Parasitol. 2002;32(9):1123-31.				https://doi.org/10.1016/S0020-7519(02)00088-7
91	2003	Aransay et al.	Aransay AM, Ready PD, Morillas-Marquez F. Population differentiation of Phlebotomus perniciosus in Spain following postglacial dispersal. Heredity (Edinb) . 2003;90(4):316-25. Available from: https://pubmed.ncbi.nlm.nih.gov/12692585/				https://doi.org/10.1038/sj.hdy.6800246
92	2004	Pesson et al.	Pesson B, Ready JS, Benabdennbi I, Martín-Sánchez J, Esseghir S, Cadi-Soussi M, et al. Sandflies of the Phlebotomus perniciosus complex: mitochondrial introgression and a new sibling species of P. longicuspis in the Moroccan Rif. Med Vet Entomol . 2004;18(1):25-37. Available from: https://pubmed.ncbi.nlm.nih.gov/15009443/				https://doi.org/10.1111/j.0269-283x.2004.0471.x
93	2004	Aransay et al.	Aransay AM, Testa JM, Morillas-Marquez F, Lucientes J, Ready PD. Distribution of sandfly species in relation to canine leishmaniasis from the Ebro Valley to Valencia, northeastern Spain. Parasitol Res. 2004 Dec;94(6):416-20.				https://doi.org/10.1007/s00436-004-1231-4
94	2005	Sanbonmatsu-Gámez	Sanbonmatsu-Gámez S. Infección Neurológica Por Virus Toscana En La Provincia De Granada : Estudio Clínico-Epidemiológico. 2005.
95	2005	Molina et al.	Molina R, Aransay A, Nieto J, Cañanvate C, Chicharro C, Sans A, Flores M, Cruz I, García E, Cuadrado J, Alvar J: The Phlebotomine sand flies of Ibiza and Formentera Islands (Spain). Arch Inst Pasteur Tunis 2005, 82:12-13
96	2006	Martín-Sánchez et al.	Martín-Sánchez J, Gállego M, Barón S, Castillejo S, Morillas-Marquez F. Pool screen PCR for estimating the prevalence of Leishmania infantum infection in sandflies (Diptera: Nematocera, Phlebotomidae). Trans R Soc Trop Med Hyg. 2006;100(6):527-32.				https://doi.org/10.1016/j.trstmh.2005.08.005
97	2008	Barón et al.	Barón S, Martín-Sánchez J, Gállego M, Morales-Yuste M, Boussaa S, Morillas-Márquez F. Intraspecific variability (rDNA ITS and mtDNA Cyt b) of Phlebotomus sergenti in Spain and Morocco. Acta Trop . 2008;107(3):259-67. Available from: https://pubmed.ncbi.nlm.nih.gov/18703008/				https://doi.org/10.1016/j.actatropica.2008.07.003
98	2008	Depaquit et al.	Depaquit J, Lienard E, Verzeaux-Griffon A, Ferté H, Bounamous A, Gantier JC, et al. Molecular homogeneity in diverse geographical populations of Phlebotomus papatasi (Diptera, Psychodidae) inferred from ND4 mtDNA and ITS2 rDNA Epidemiological consequences. Infect Genet Evol . 2008 ;8(2):159-70. Available from: https://pubmed.ncbi.nlm.nih.gov/18243814/				https://doi.org/10.1016/j.meegid.2007.12.001
99	2010	Gálvez et al.	Gálvez R, Descalzo MA, Miró G, Jiménez MI, Martín O, Dos Santos-Brandao F, et al. Seasonal trends and spatial relations between environmental/meteorological factors and leishmaniosis sand fly vector abundances in Central Spain. Acta Trop. 2010;115(1-2):95-102.				https://doi.org/10.1016/j.actatropica.2010.02.009
100	2010	Franco et al.	Franco FAL, Morillas-Márquez F, Barón SD, Morales-Yuste M, Gálvez R, Díaz V, et al. Genetic structure of Phlebotomus (Larroussius) ariasi populations, the vector of Leishmania infantum in the western Mediterranean: Epidemiological implications. Int J Parasitol. 2010;40(11):1335-46.				https://doi.org/10.1016/j.ijpara.2010.03.017
101	2011	Alarcón-Elbal et al.	Alarcón-Elbal PM, Montoliu BG, Pinal R, Delacour-Estrella S, Ruiz-Arrondo I, Peribáñez MÁ, et al. How to increase the population of a Phlebotomus perniciosus (Diptera: Psychodidae) colony: A new method. Mem Inst Oswaldo Cruz. 2011;106(6):731-4.				https://doi.org/10.1590/S0074-02762011000600013
102	2011	Barón et al.	Barón SD, Morillas-Márquez F, Morales-Yuste M, Díaz-Sáez V, Irigaray C, Martín-Sánchez J. Risk maps for the presence and absence of Phlebotomus perniciosus in an endemic area of leishmaniasis in southern Spain: Implications for the control of the disease. Parasitology. 2011 Sep;138(10):1234-44.				https://doi.org/10.1017/S0031182011000953
103	2011	Mahamdallie et al.	Mahamdallie SS, Pesson B, Ready PD. Multiple genetic divergences and population expansions of a Mediterranean sandfly, Phlebotomus ariasi, in Europe during the Pleistocene glacial cycles. Heredity (Edinb). 2011;106(5):714-26.				https://doi.org/10.1038/hdy.2010.111
104	2012	Alcover et al.	Alcover MM, Gramiccia M, Di Muccio T, Ballart C, Castillejo S, Picado A, et al. Application of molecular techniques in the study of natural infection of Leishmania infantum vectors and utility of sandfly blood meal digestion for epidemiological surveys of leishmaniasis. Parasitol Res. 2012;111(2):515-23.				https://doi.org/10.1007/s00436-012-2863-4
105	2012	Morales-Yuste et al.	Morales-Yuste M. La leishmaniosis canina en el sudeste de España: cambios en las últimas dos décadas, factores de riesgo y criterios diagnósticos. 2012. 259 p.
106	2013	Durán-Martínez et al.	Durán-Martínez M, Ferroglio E, Acevedo P, Trisciuoglio A, Zanet S, Gortázar C, et al. Leishmania infantum (Trypanosomatida: Trypanosomatidae) phlebotomine sand fly vectors in continental Mediterranean Spain. Environ Entomol . 2013 Dec;42(6):1157-65. Available from: https://pubmed.ncbi.nlm.nih.gov/24128871/				https://doi.org/10.1603/EN13018
107	2013	Alcover et al.	Alcover MM, Ballart C, Serra T, Castells X, Scalone A, Castillejo S, et al. Temporal trends in canine leishmaniosis in the Balearic Islands (Spain): a veterinary questionnaire. Prospective canine leishmaniosis survey and entomological studies conducted on the Island of Minorca, 20 years after first data were obtained. Acta Trop . 2013;128(3):642-51. Available from: https://pubmed.ncbi.nlm.nih.gov…				https://doi.org/10.1016/j.actatropica.2013.09.008
108	2013	Jiménez et al.	Jiménez M, González E, Iriso A, Marco E, Alegret A, Fúster F, et al. Detection of Leishmania infantum and identification of blood meals in Phlebotomus perniciosus from a focus of human leishmaniasis in Madrid, Spain. Parasitol Res. 2013;112(7):2453-9.				https://doi.org/10.1007/s00436-013-3406-3
109	2014	Ballart et al.	Ballart C, Guerrero I, Castells X, Barón S, Castillejo S, Alcover MM, et al. Importance of individual analysis of environmental and climatic factors affecting the density of Leishmania vectors living in the same geographical area: The example of Phlebotomus ariasi and P. perniciosus in northeast Spain. Geospat Health. 2014;8(2):389-403.				https://doi.org/10.4081/gh.2014.28
110	2014	Domínguez-Bernal et al.	Domínguez-Bernal G, Jiménez M, Molina R, Ordóñez-Gutiérrez L, Martínez-Rodrigo A, Mas A, et al. Characterisation of the ex vivo virulence of Leishmania infantum isolates from Phlebotomus perniciosus from an outbreak of human leishmaniosis in Madrid, Spain. Parasites and Vectors. 2014;7(1).				https://doi.org/10.1186/s13071-014-0499-1
111	2014	Alcover et al.	Alcover MM, Ballart C, Martín-Sánchez J, Serra T, Castillejo S, Portús M, et al. Factors influencing the presence of sand flies in Majorca (Balearic Islands, Spain) with special reference to Phlebotomus pernicious, vector of Leishmania infantum. Parasites and Vectors. 2014;7(1):1-12.				https://doi.org/10.1186/1756-3305-7-421
112	2015	González et al.	González E, Gállego M, Molina R, Abras A, Magdalena M, Ballart C, et al. Identification of blood meals in field captured sand flies by a PCR-RFLP approach based on cytochrome b gene. Acta Trop . 2015;152(September):96-102. Available from: http://dx.doi.org/10.1016/j.actatropica.2015.08.020				https://doi.org/10.1016/j.actatropica.2015.08.020
113	2015	Depaquit et al.	Depaquit J, Hadj-Henni L, Bounamous A, Strutz S, Boussaa S, Morillas-Marquez F, et al. Mitochondrial DNA Intraspecific Variability in Sergentomyia minuta (Diptera: Psychodidae). J Med Entomol . 2015;52(5):819-28. Available from: https://academic.oup.com/jme/article/52/5/819/827986				https://doi.org/10.1093/jme/tjv075
114	2015	Tello et al.	Tello A, González-Mora D, Outerelo R, Iriso A, Ángeles Vázquez M. The sand flies of the outbreak of leishmaniasis in south-west area of Madrid Community (Diptera, Psychodidae, Phlebotominae). Bol R Soc Esp Hist Nat Sec Biol. 2015;109:57-64.
115	2016	Merino-Espinosa et al.	Merino-Espinosa G, Corpas-López V, Callejón-Fernández R, Porcel-Rodríguez L, Díaz-Sáez V, Gállego M, et al. Differential ecological traits of two Phlebotomus sergenti mitochondrial lineages in southwestern Europe and their epidemiological implications. Trop Med Int Heal. 2016;21(5):630-41.				https://doi.org/10.1111/tmi.12686
116	2016	Bravo-Barriga et al.	Bravo-Barriga D, Parreira R, Maia C, Afonso MO, Blanco-Ciudad J, Serrano FJ, et al. Detection of Leishmania DNA and blood meal sources in phlebotomine sand flies (Diptera: Psychodidae) in western of Spain: Update on distribution and risk factors associated. Acta Trop. 2016 Dec 1;164:414-24.				https://doi.org/10.1016/j.actatropica.2016.10.003
117	2016	Remoli et al.	Remoli ME, Jiménez M, Fortuna C, Benedetti E, Marchi A, Genovese D, et al. Phleboviruses detection in Phlebotomus perniciosus from a human leishmaniasis focus in South-West Madrid region, Spain. Parasit Vectors . 2016;9(1). Available from: https://pubmed.ncbi.nlm.nih.gov/27075742/				https://doi.org/10.1186/s13071-016-1488-3
118	2016	Alten et al.	Alten B, Maia C, Afonso MO, Campino L, Jiménez M, González E, et al. Seasonal Dynamics of Phlebotomine Sand Fly Species Proven Vectors of Mediterranean Leishmaniasis Caused by Leishmania infantum. PLoS Negl Trop Dis. 2016;10(2).				https://doi.org/10.1371/journal.pntd.0004458
119	2017	Gonzálvez et al.	Gonzálvez M, Ruiz de Ybáñez M, Rodríguez-Linde J, Berriatua Fernández de Larrea E, Risueño J, Ortiz J. The role of zoological centers as reservoirs of leish-maniosis in urban areas. An Vet. 2017;36(2017):27-36.
120	2017	Morillas-Márquez et al.	Morillas-Márquez F, Díaz-Sáez V, Morillas-Mancilla MJ, Corpas-López V, Merino-Espinosa G, Gijón-Robles P, et al. Phlebotomine sandflies (Diptera, Phlebotomidae) of Lanzarote Island (Canary Islands, Spain): Ecological survey and evaluation of the risk of Leishmania transmission. Acta Trop. 2017;168:16-20. Available from: https://pubmed.ncbi.nlm.nih.gov/28048977/				https://doi.org/10.1016/j.actatropica.2016.12.033
121	2017	González et al.	González E, Jiménez M, Hernández S, Martín-Martín I, Molina R. Phlebotomine sand fly survey in the focus of leishmaniasis in Madrid, Spain (2012-2014): Seasonal dynamics, Leishmania infantum infection rates and blood meal preferences. Parasites and Vectors. 2017 Aug 1;10(1).				https://doi.org/10.1186/s13071-017-2309-z
122	2017	Risueño et al.	Risueño J, Muñoz C, Pérez-Cutillas P, Goyena E, Gonzálvez M, Ortuño M, et al. Understanding Phlebotomus perniciosus abundance in south-east Spain: assessing the role of environmental and anthropic factors. Parasites and Vectors. 2017 Apr 19;10(1).				https://doi.org/10.1186/s13071-017-2135-3
123	2018	MuÑoz et al.	MuÑoz C, RisueÑo J, Yilmaz A, PÉrez-Cutillas P, Goyena E, OrtuÑo M, et al. Investigations of Phlebotomus perniciosus sand flies in rural Spain reveal strongly aggregated and gender-specific spatial distributions and advocate use of light-attraction traps. Med Vet Entomol. 2018;32(2):186-96.				https://doi.org/10.1111/mve.12275
124	2018	Halada et al.	Halada P, Hlavackova K, Risueño J, Berriatua E, Volf P, Dvorak V. Effect of trapping method on species identification of phlebotomine sandflies by MALDI-TOF MS protein profiling. Med Vet Entomol. 2018;32(3):388-92.				https://doi.org/10.1111/mve.12305
125	2018	Sáez et al.	Sáez, V. D., Morillas-Márquez, F., Merino-Espinosa, G., Corpas-López, V., Morales-Yuste, M., Pesson, B., ... & Martín-Sánchez J. Phlebotomus langeroni Nitzulescu (Diptera, Psychodidae) a new vector for Leishmania infantum in Europe. Parasitol Res. 2018;117:1105-1113.				https://doi.org/10.1007/s00436-018-5788-8
126	2018	Ballart et al.	Ballart C, Pesson B, Gállego M. Isoenzymatic characterization of Phlebotomus ariasi and P. perniciosus of canine leishmaniasis foci from Eastern Pyrenean regions and comparison with other populations from Europe. Parasite. 2018;25.				https://doi.org/10.1051/parasite/2018005
127	2019	González et al.	González E, Jiménez M, Molina R. Primera cita de Phlebotomus perniciosus, vector de Leishmania infantum, en la provincia de Pontevedra. In: XXI Congreso Sociedad Española de Parasitología. 2019. Available from: https://www.researchgate.net/publication/334308040_Primera_cita_de_Phlebotomus_perniciosus_vector_de_Leishmania_infantum_en_la_provincia_de_Pontevedra
128	2019	Muñoz et al.	Muñoz C, Martínez-de la Puente J, Figuerola J, Pérez-Cutillas P, Navarro R, Ortuño M, et al. Molecular xenomonitoring and host identification of Leishmania sand fly vectors in a Mediterranean periurban wildlife park. Transbound Emerg Dis. 2019 Nov 1;66(6):2546-61.				https://doi.org/10.1111/tbed.13319
129	2020	Gálvez et al.	Gálvez R, Montoya A, Cruz I, Fernández C, Martín O, Checa R, et al. Latest trends in Leishmania infantum infection in dogs in Spain, Part I: Mapped seroprevalence and sand fly distributions. Parasites and Vectors . 2020;13(1):1-12. Available from: https://parasitesandvectors.biomedcentral.com/articles/10.1186/s13071-020-04081-7				https://doi.org/10.1186/s13071-020-04081-7
130	2020	González et al.	González E, Molina R, Aldea I, Iriso A, Tello A, Jiménez M. Leishmania sp. detection and blood-feeding behaviour of Sergentomyia minuta collected in the human leishmaniasis focus of southwestern Madrid, Spain (2012-2017). Transbound Emerg Dis. 2020;67(3):1393-400.				https://doi.org/10.1111/tbed.13464
131	2020	Pérez-Cutillas et al.	Pérez-Cutillas P, Muñoz C, Martínez-De La Puente J, Figuerola J, Navarro R, Ortuño M, et al. A spatial ecology study in a high-diversity host community to understand blood-feeding behaviour in Phlebotomus sandfly vectors of Leishmania. Med Vet Entomol. 2020;34(2):164-74.				https://doi.org/10.1111/mve.12427
132	2021	Díaz-Sáez et al.	Díaz-Sáez V, Corpas-López V, Merino-Espinosa G, Morillas-Mancilla MJ, Abattouy N, Martín-Sánchez J. Seasonal dynamics of phlebotomine sand flies and autochthonous transmission of Leishmania infantum in high-altitude ecosystems in southern Spain. Acta Trop. 2021;213.				https://doi.org/10.1016/j.actatropica.2020.105749
133	2021	Silva-Torres et al.	Silva-Torres MI, Vilá-Pena M, Pérez-Crego B, Pousa-Ortega Á, Sánchez-Andrade R, Arias-Vázquez MS. First record of Phlebotomus perniciosus in a dog shelter in Lugo province (Galicia, Northwest Spain). In: ENTO'21- Real Sociedad de Ciencias Entomológicas. 2021. p. 2-3.
134	2021	González et al.	González E, Molina R, Iriso A, Ruiz S, Aldea I, Tello A, et al. Opportunistic feeding behaviour and leishmania infantum detection in Phlebotomus perniciosus females collected in the human leishmaniasis focus of Madrid, Spain (2012- 2018). PLoS Negl Trop Dis. 2021;15(3).				https://doi.org/10.1371/journal.pntd.0009240
135	2021	Muñoz et al.	Muñoz C, Risueño J, Pérez-Cutillas P, Bernal LJ, Ortiz JM, Ruiz de Ybáñez R, et al. Density assessment and reporting for Phlebotomus perniciosus and other sand fly species in periurban residential estates in Spain. Parasitol Res. 2021;120(9):3091-103.				https://doi.org/10.1007/s00436-021-07270-0
136	2021	Alarcón-Elbal et al.	Alarcón-Elbal PM, González MA, Delacour-Estrella S, Bravo-Barriga D, Estrada Peña R, Goiri F, et al. First Findings and molecular data of Phlebotomus mascittii (Diptera: Psychodidae) in the Cantabrian Cornice (Northern Spain). J Med Entomol. 2021;58(6):2499-503.				https://doi.org/10.1093/jme/tjab091
